# Supplementary material for: GS-2: A Novel Broad-Spectrum Agent for Environmental Microbial Control
Source: Biomolecules. 2022 Sep 13;12(9):1293. doi: 10.3390/biom12091293 (PMC9496126; doi:10.3390/biom12091293)
Supplement: Supplementary file 1 [file biomolecules-12-01293-s001.zip]

Archive with 1 entries (1 files):
- biomolecules-1896965 fc done - supplementary.pdf
